# Supplementary material for: dRFEtools: dynamic recursive feature elimination for omics
Source: Bioinformatics. 2023 Aug 26;39(8):btad513. doi: 10.1093/bioinformatics/btad513 (PMC10471895; doi:10.1093/bioinformatics/btad513)
Supplement: btad513_Supplementary_Data [file btad513_supplementary_data.zip]

Archive with 8 entries (8 files):
- FigS4.bio_simulation_part2.eps
- FigS8.rank_corr_partial_r2.eps
- FigS2.sklearn_simulation_part2.eps
- FigS3.bio_simulation_part1.eps
- FigS1.sklearn_simulation_part1.eps
- FigS7.eqtl_expression_imputation.eps
- FigS5.application_brainseq.eps
- FigS6.brainseq_DE_vs_RF_comparison.eps
